# Supplementary material for: Plasma microRNA-320a as a Potential Biomarker of Physiological Changes during Training in Professional Volleyball Players
Source: J Clin Med. 2022 Jan 5;11(1):263. doi: 10.3390/jcm11010263 (PMC8746094; doi:10.3390/jcm11010263)
Supplement: Supplementary file 1 [file jcm-11-00263-s001.zip]

Archive with 1 entries (1 files):
- jcm-1427184-supplementary.pdf
